# Supplementary material for: Synthesis and Evaluation of Antioxidant Properties of 2-Substituted Quinazolin-4(3H)-ones
Source: Molecules. 2021 Oct 30;26(21):6585. doi: 10.3390/molecules26216585 (PMC8588455; doi:10.3390/molecules26216585)
Supplement: Supplementary file 1 [file molecules-26-06585-s001.zip]

Archive with 1 entries (1 files):
- molecules-1440906-supplementary.pdf
